# Supplementary material for: Assessment of the Impact of COVID-19 Lockdown on the Nutritional Status and Lipid Profile of Employees in a Teaching Hospital in Rome: A Retrospective Cohort Study
Source: Int J Environ Res Public Health. 2022 Apr 9;19(8):4549. doi: 10.3390/ijerph19084549 (PMC9027901; doi:10.3390/ijerph19084549)
Supplement: Supplementary file 1 [file ijerph-19-04549-s001.zip]

Archive with 1 entries (1 files):
- ijerph-1632675-supplementary.pdf
